# Supplementary material for: Overcoming the pitfalls of automatic interpretation of whole genome sequencing data by online tools for the prediction of pyrazinamide resistance in Mycobacterium tuberculosis
Source: PLoS One. 2019 Feb 28;14(2):e0212798. doi: 10.1371/journal.pone.0212798 (PMC6394917; doi:10.1371/journal.pone.0212798)
Supplement: S1 Table — (XLSX) [file pone.0212798.s002.xlsx]

## Sheet: Final_Table S1
S1 Table. Strains Analyzed in this Study and their Profiles of PZA Resistance
Strain ID	Strain Name	BioSample ID	Run ID	Sample set	Default mutations by TB Profiler	All mutations other than default by TB Profiler1	MGIT PZA	PZase	MIC (μg/ml)	consensus
001	JPN-R2012-0019	SAMD00117760	DRR130052	set1	pncA (Val180Phe)	none	R	negative	not done	R
002	JPN-R2014-0109	SAMD00117761	DRR130053	set1	pncA (Val139Met)	none	R	negative	not done	R
003	JPN-R2012-0018	SAMD00117762	DRR130054	set1	pncA (Val139Ala)	none	R	negative	not done	R
004	JPN-R2012-0046	SAMD00117763	DRR130055	set1	pncA (Val139Ala)	none	R	negative	not done	R
005	JPN-R2012-0005	SAMD00117764	DRR130056	set1	pncA (Val125Gly)	none	R	negative	not done	R
006	JPN-R2012-0016	SAMD00117765	DRR130057	set1	pncA (Tyr34Asp)	none	R	negative	not done	R
007	JPN-R2012-0052	SAMD00117766	DRR130058	set1	pncA (Tyr34Asp)	none	R	negative	not done	R
008	JPN-R2012-0010	SAMD00117767	DRR130059	set1	pncA (Tyr103Stop)	rpsA (Val11Gly)	R	negative	not done	R
009	JPN-R2013-0095	SAMD00117768	DRR130060	set1	pncA (Tyr103Ser)	none	R	negative	not done	R
010	JPN-R2013-0094	SAMD00117769	DRR130061	set1	pncA (Trp68Arg)	none	R	negative	not done	R
011	JPN-R2012-0027	SAMD00117770	DRR130062	set1	pncA (T-11C promoter)	none	S	negative	not done	R
012	JPN-R2012-0089	SAMD00117771	DRR130063	set1	pncA (T-11C promoter)	none	R	negative	not done	R
013	JPN-R2013-0102	SAMD00117772	DRR130064	set1	pncA (T-11C promoter)	none	R	negative	not done	R
014	JPN-R2012-0009	SAMD00117773	DRR130065	set1	pncA (Pro54Leu)	rpsA (Asp123Ala)	R	negative	not done	R
015	JPN-R2011-0067	SAMD00117774	DRR130066	set1	pncA (Pro54Leu)	none	R	negative	not done	R
016	JPN-R2013-0101	SAMD00117775	DRR130067	set1	pncA (Met175Ile)	none	R	negative	not done	R
017	JPN-R2014-0103	SAMD00117776	DRR130068	set1	pncA (Met175Ile)	none	S	±	200	R
018	JPN-R2012-0032	SAMD00117777	DRR130069	set1	pncA (Lys96Asn)	none	S	negative	not done	R
019	JPN-R2012-0033	SAMD00117778	DRR130070	set1	pncA (Leu4Ser)	rpsA (Asp15Ala)	S	negative	not done	R
020	JPN-R2012-0012	SAMD00117779	DRR130071	set1	pncA (Leu182Ser)	none	S	negative	not done	R
021	JPN-R2012-0081	SAMD00117780	DRR130072	set1	pncA (Leu182Ser)	none	R	negative	not done	R
022	JPN-R2012-0078	SAMD00117781	DRR130073	set1	pncA (Leu172Pro)	none	R	negative	not done	R
023	JPN-R2012-0057	SAMD00117782	DRR130074	set1	pncA (Leu159Pro)	rpsA (Asp123Ala)+ panD promoter (A-13G)	R	negative	not done	R
024	JPN-R2012-0049	SAMD00117783	DRR130075	set1	pncA (Leu116Arg)	none	R	negative	not done	R
025	JPN-R2012-0034	SAMD00117784	DRR130076	set1	pncA (Gly97Asp)	rpsA (1834845: TCGCCGCCGCCG/TCGCCGCCG)	R	negative	not done	R
026	JPN-R2012-0085	SAMD00117785	DRR130077	set1	pncA (Gly78Ser)	pncA (2289182: CG/C)	R	negative	not done	R
027	JPN-R2014-0106	SAMD00117786	DRR130078	set1	pncA (Gly78Ser)	pncA (2289182: CG/C)	R	negative	not done	R
028	JPN-R2014-0112	SAMD00117787	DRR130079	set1	pncA (Gly132Ala)	none	R	negative	not done	R
029	JPN-R2012-0058	SAMD00117788	DRR130080	set1	pncA (Gln141Pro)	none	R	negative	not done	R
030	JPN-R2012-0079	SAMD00117789	DRR130081	set1	pncA (Gln10Arg)	none	R	negative	not done	R
031	JPN-R2012-0088	SAMD00117790	DRR130082	set1	pncA (Cys14Stop)	none	R	negative	not done	R
032	JPN-R2012-0003	SAMD00117791	DRR130083	set1	pncA (Asp136Gly)	none	R	negative	not done	R
033	JPN-R2011-0065	SAMD00117792	DRR130084	set1	pncA (Asp12Ala)	none	R	negative	not done	R
034	JPN-R2012-0090	SAMD00117793	DRR130085	set1	pncA (Asp12Ala)	none	R	negative	not done	R
035	JPN-R2014-0111	SAMD00117794	DRR130086	set1	pncA (Asp12Ala)	none	R	negative	not done	R
036	JPN-R2012-0035	SAMD00117795	DRR130087	set1	pncA (Ala3Glu)	none	R	negative	not done	R
037	JPN-R2012-0038	SAMD00117796	DRR130088	set1	pncA (Ala3Glu)	none	R	negative	not done	R
038	JPN-R2012-0051	SAMD00117797	DRR130089	set1	pncA (Ala3Glu)	none	R	negative	not done	R
039	JPN-R2012-0054	SAMD00117798	DRR130090	set1	pncA (Ala3Glu)	none	R	negative	not done	R
040	JPN-R2012-0041	SAMD00117799	DRR130091	set1	pncA (Ala146Thr)	none	R	negative	not done	R
041	JPN-R2013-0096	SAMD00117800	DRR130092	set1	none	rpsA (Tyr109His)+pncA (Stop187Gly)	S	±	50	S
042	JPN-R2012-0056	SAMD00117801	DRR130093	set1	none	rpsA (Thr42Ala)	S	positive	100	S
043	JPN-R2012-0087	SAMD00117802	DRR130094	set1	none	rpsA (Asp27Asn)	S	positive	100	S
044	JPN-R2011-0063	SAMD00117803	DRR130095	set1	none	rpsA (Asp123Ala)+pncA (2288981: CGTGT/CGTGTGT)	R	negative	not done	R
045	JPN-R2012-0053	SAMD00117804	DRR130096	set1	none	rpsA (Asp123Ala)+pncA (2288981: CGTGT/CGTGTGT)	R	negative	not done	R
046	JPN-R2013-0097	SAMD00117805	DRR130097	set1	none	rpsA (Asp123Ala)+pncA (2288981: CGTGT/CGTGTGT)	R	negative	not done	R
047	JPN-R2011-0061	SAMD00117806	DRR130098	set1	none	rpsA (Asp123Ala)	S	positive	50	S
048	JPN-R2011-0069	SAMD00117807	DRR130099	set1	none	rpsA (1834845: TCGCCGCCGCCG/TCGCCGCCG)	S	positive	50	S
049	JPN-R2012-0015	SAMD00117808	DRR130100	set1	none	pncA (Val44Ala)	S	±	100	S
050	JPN-R2013-0092	SAMD00117809	DRR130101	set1	none	pncA (Val163Gly)	R	negative	not done	R
051	JPN-R2012-0083	SAMD00117810	DRR130102	set1	none	pncA (Thr100Pro)	R	negative	not done	R
052	JPN-R2011-0060	SAMD00117811	DRR130103	set1	none	pncA (Ser67Stop)	S	negative	not done	R
053	JPN-R2012-0004	SAMD00117812	DRR130104	set1	none	pncA (Ser104Ile)	R	negative	not done	R
054	JPN-R2013-0098	SAMD00117813	DRR130105	set1	none	pncA (Ser104Ile)	R	negative	not done	R
055	JPN-R2014-0110	SAMD00117814	DRR130106	set1	none	pncA (Met1Leu)	R	negative	not done	R
056	JPN-R2012-0001	SAMD00117815	DRR130107	set1	none	pncA (His57Gln)	R	negative	not done	R
057	JPN-R2014-0108	SAMD00117816	DRR130108	set1	none	pncA (2289207: TCGT/TCGTCGGCCGGTTCTGGGTTGTTGCTCGGGTTGGCAGTGGCCGCGGTGCGT	R	negative	not done	R
058	JPN-R2012-0022	SAMD00117817	DRR130109	set1	none	pncA (2289188: CG/CGG)	R	negative	not done	R
059	JPN-R2012-0050	SAMD00117818	DRR130110	set1	none	pncA (2289186: AG/A)	R	negative	not done	R
060	JPN-R2011-0071	SAMD00117819	DRR130111	set1	none	pncA (2289053: 3' deletion)	R	negative	not done	R
061	JPN-R2013-0093	SAMD00117820	DRR130112	set1	none	pncA (2288997: TGG/TGGG)	R	negative	not done	R
062	JPN-R2012-0080	SAMD00117821	DRR130113	set1	none	pncA (2288956:TGTAG/TGTAGTAG)	R	negative	not done	R
063	JPN-R2012-0020	SAMD00117822	DRR130114	set1	none	pncA (2288850: ACC/ACCC)	R	negative	not done	R
064	JPN-R2012-0013	SAMD00117823	DRR130115	set1	none	pncA (2288847: CCGACCACATCGACC/CCGACC)2	R	negative	not done	R
065	JPN-R2013-0100	SAMD00117824	DRR130116	set1	none	pncA (2288842: CAA/CAAA)	R	negative	not done	R
066	JPN-R2012-0011	SAMD00117825	DRR130117	set1	none	pncA (2288832: TGATCG/TGATCGATCG)	R	negative	not done	R
067	JPN-R2012-0082	SAMD00117826	DRR130118	set1	none	pncA (2288828: 3' deletion)	R	negative	not done	R
068	JPN-R2012-0023	SAMD00117827	DRR130119	set1	none	pncA (2288818: TCTGGC/T)2	R	negative	not done	R
069	JPN-R2014-0105	SAMD00117828	DRR130120	set1	none	pncA (2288820: TGG/TG)	R	negative	not done	R
070	JPN-R2011-0064	SAMD00117829	DRR130121	set1	none	pncA (2288786: GCCA/GCCAAGCCATTGCGTACCGCGTCCTCGGCCGTCTGGCGCACACAATGATCGGTGGCAATACCGACCACATCGACCTCATCGACGCCGCGTTGCCGCAGCCAAT)2	R	negative	not done	R
071	JPN-R2013-0099	SAMD00117830	DRR130122	set1	none	pncA (2288769: TCC/TCCC)	R	negative	not done	R
072	JPN-R2011-0059	SAMD00117831	DRR130123	set1	none	none	S	positive	not done	S
073	JPN-R2011-0062	SAMD00117832	DRR130124	set1	none	none	S	positive	not done	S
074	JPN-R2011-0066	SAMD00117833	DRR130125	set1	none	none	S	positive	not done	S
075	JPN-R2011-0068	SAMD00117834	DRR130126	set1	none	none	S	positive	not done	S
076	JPN-R2011-0070	SAMD00117835	DRR130127	set1	none	none	S	positive	not done	S
077	JPN-R2011-0072	SAMD00117836	DRR130128	set1	none	none	S	positive	not done	S
078	JPN-R2011-0073	SAMD00117837	DRR130129	set1	none	none	S	positive	not done	S
079	JPN-R2011-0074	SAMD00117838	DRR130130	set1	none	none	S	positive	not done	S
080	JPN-R2012-0006	SAMD00117839	DRR130131	set1	none	none	S	positive	not done	S
081	JPN-R2012-0007	SAMD00117840	DRR130132	set1	none	none	S	positive	not done	S
082	JPN-R2012-0008	SAMD00117841	DRR130133	set1	none	none	S	positive	not done	S
083	JPN-R2012-0014	SAMD00117842	DRR130134	set1	none	none	S	positive	not done	S
084	JPN-R2012-0017	SAMD00117843	DRR130135	set1	none	none	S	positive	not done	S
085	JPN-R2012-0021	SAMD00117844	DRR130136	set1	none	none	S	positive	not done	S
086	JPN-R2012-0024	SAMD00117845	DRR130137	set1	none	none	S	positive	not done	S
087	JPN-R2012-0025	SAMD00117846	DRR130138	set1	none	none	S	positive	not done	S
088	JPN-R2012-0026	SAMD00117847	DRR130139	set1	none	none	S	positive	not done	S
089	JPN-R2012-0028	SAMD00117848	DRR130140	set1	none	none	S	positive	not done	S
090	JPN-R2012-0029	SAMD00117849	DRR130141	set1	none	none	S	positive	not done	S
091	JPN-R2012-0030	SAMD00117850	DRR130142	set1	none	none	S	positive	not done	S
092	JPN-R2012-0031	SAMD00117851	DRR130143	set1	none	none	S	positive	not done	S
093	JPN-R2012-0036	SAMD00117852	DRR130144	set1	none	none	S	positive	not done	S
094	JPN-R2012-0037	SAMD00117853	DRR130145	set1	none	none	S	positive	not done	S
095	JPN-R2012-0039	SAMD00117854	DRR130146	set1	none	none	S	positive	not done	S
096	JPN-R2012-0040	SAMD00117855	DRR130147	set1	none	none	S	positive	not done	S
097	JPN-R2012-0042	SAMD00117856	DRR130148	set1	none	none	S	positive	not done	S
098	JPN-R2012-0043	SAMD00117857	DRR130149	set1	none	none	S	positive	not done	S
099	JPN-R2012-0044	SAMD00117858	DRR130150	set1	none	none	S	positive	not done	S
100	JPN-R2012-0045	SAMD00117859	DRR130151	set1	none	none	S	positive	not done	S
101	JPN-R2012-0047	SAMD00117860	DRR130152	set1	none	none	S	positive	not done	S
102	JPN-R2012-0048	SAMD00117861	DRR130153	set1	none	none	S	positive	not done	S
103	JPN-R2012-0055	SAMD00117862	DRR130154	set1	none	none	S	positive	not done	S
104	JPN-R2012-0076	SAMD00117863	DRR130155	set1	none	none	S	positive	not done	S
105	JPN-R2012-0084	SAMD00117864	DRR130156	set1	none	none	S	positive	not done	S
106	JPN-R2012-0091	SAMD00117865	DRR130157	set1	none	none	S	positive	not done	S
107	JPN-R2014-0104	SAMD00117866	DRR130158	set1	none	none	S	positive	not done	S
108	JPN-R2014-0107	SAMD00117867	DRR130159	set1	none	none	S	positive	not done	S
109	JPN-R2014-0113	SAMD00117868	DRR130160	set1	none	none	S	positive	not done	S
110	JPN-R2014-0114	SAMD00117869	DRR130161	set1	none	none	S	positive	not done	S
111	JPN-R2012-0086	SAMD00117870	DRR130162	set1	none	none	S	positive	not done	S
112	JPN-R2012-0002	SAMD00117871	DRR130163	set1	none	Complete deletion+rpsA (1834845: TCGCCGCCGCCG/TCGCCGCCG)	R	negative	not done	R
113	JPN-KIH2002-KC-188-438v2	SAMD00117872	DRR130164	set2	pncA (Val128Gly)	none	R	not done	not done	R
114	JPN-KC54-AAC30	SAMD00117873	DRR130165	set2	pncA (Tyr34Stop)	rpsA (Asp123Ala)	R	not done	not done	R
115	JPN-KIH2001-KC-76	SAMD00117874	DRR130166	set2	pncA (Tyr34Asp)	none	R	not done	not done	R
116	JPN-KIH2002-KC-117	SAMD00117875	DRR130167	set2	pncA (Tyr34Asp)	none	R	not done	not done	R
117	JPN-KIH2002-KC-587	SAMD00117876	DRR130168	set2	pncA (Tyr34Asp)	none	R	not done	not done	R
118	JPN-KIH2009-KC-819	SAMD00117877	DRR130169	set2	pncA (Tyr34Asp)	none	R	not done	not done	R
119	JPN-KIH2014-KC-596v2	SAMD00117878	DRR130170	set2	pncA (Tyr34Asp)	none	R	not done	not done	R
120	JPN-KIH2016-KC224	SAMD00117879	DRR130171	set2	pncA (Tyr34Asp)	none	R	not done	not done	R
121	JPN-KIH2010-KC-688	SAMD00117880	DRR130172	set2	pncA (Trp119Cys)	none	R	not done	not done	R
122	JPN-KIH2001-KC-71r1	SAMD00117881	DRR130173	set2	pncA (Thr76Pro)	none	R	not done	not done	R
123	JPN-KIH2002-KC-803r1	SAMD00117882	DRR130174	set2	pncA (T-11C promoter)	none	R	not done	not done	R
124	JPN-KIH2015-KC-463v2	SAMD00117883	DRR130175	set2	pncA (T-11C promoter)	none	R	not done	not done	R
125	JPN-KIH2010-KC-113	SAMD00117884	DRR130176	set2	pncA (Pro54Leu)	none	R	not done	not done	R
126	JPN-KIH2003-KC-467	SAMD00117885	DRR130177	set2	pncA (Lys96Gln)	none	S	negative	not done	R
127	JPN-KIH2002-KC-974v3	SAMD00117886	DRR130178	set2	pncA (Lys96Asn)	none	R	not done	not done	R
128	JPN-KIH2003-KC-280v3	SAMD00117887	DRR130179	set2	pncA (His51Gln)	rpsA (Ser456Pro)	R	not done	not done	R
129	JPN-KIH2003-KC-341	SAMD00117888	DRR130180	set2	pncA (Gly97Asp)	rpsA (1834845: TCGCCGCCGCCG/TCGCCGCCG)+panD promoter (A-13G)	S	negative	not done	R
130	JPN-KIH2013-KC-459v2	SAMD00117889	DRR130181	set2	pncA (Gly97Asp)	rpsA (1834845: TCGCCGCCGCCG/TCGCCGCCG)+panD promoter (A-13G)	R	not done	not done	R
131	JPN-KIH2011-KC-91v2	SAMD00117890	DRR130182	set2	pncA (Gly78Ser)	none	S	negative	not done	R
132	JPN-KIH2003-KC-850	SAMD00117891	DRR130183	set2	pncA (Gln141Pro)	none	R	not done	not done	R
133	JPN-KIH2014-KC-49-	SAMD00117892	DRR130184	set2	pncA (Gln141Pro)	none	R	not done	not done	R
134	JPN-KIH2001-KC-690	SAMD00117893	DRR130185	set2	pncA (Cys14Tyr)	none	R	not done	not done	R
135	JPN-KIH2009-KC-765	SAMD00117894	DRR130186	set2	pncA (Asp63Gly)	none	S	negative	not done	R
136	JPN-KIH2002-KC-475	SAMD00117895	DRR130187	set2	pncA (Ala3Glu)	none	R	not done	not done	R
137	JPN-KIH2010-KC-149	SAMD00117896	DRR130188	set2	pncA (Ala3Glu)	none	R	not done	not done	R
138	JPN-KIH2001-KC-221	SAMD00117897	DRR130189	set2	none	rpsA (Val86Gly)+pncA (Ser164Pro)	R	not done	not done	R
139	JPN-KIH2004-KC-984	SAMD00117898	DRR130190	set2	none	rpsA (Asp123Ala)+pncA (2288981: CGTGT/CGTGTGT)	R	not done	not done	R
140	JPN-KIH2009-KC-733	SAMD00117899	DRR130191	set2	none	rpsA (Asp123Ala)+pncA (2288981: CGTGT/CGTGTGT)	R	not done	not done	R
141	JPN-KIH2004-KC-296	SAMD00117900	DRR130192	set2	none	rpsA (Asp123Ala)+pncA (2288981: CGTGT/CGTGTGT)	R	not done	not done	R
142	JPN-KIH2002-KC-609	SAMD00117901	DRR130193	set2	none	pncA (Val155Met)	R	not done	not done	R
143	JPN-KIH2003-KC-253c	SAMD00117902	DRR130194	set2	none	pncA (Cys138Arg)	R	not done	not done	R
144	JPN-KIH2014-KC-370v2	SAMD00117903	DRR130195	set2	none	pncA (Asp12Glu)	R	not done	not done	R
145	JPN-KIH2002-KC-780v2	SAMD00117904	DRR130196	set2	none	pncA (2289178: TTACCGCCAGCGA/T)2	R	not done	not done	R
146	JPN-KIH2001-KC-317v2	SAMD00117905	DRR130197	set2	none	pncA (2289111: ACG/A)	R	not done	not done	R
147	JPN-KIH2011-KC-54v2	SAMD00117906	DRR130198	set2	none	pncA (2289074: GTCAC/GTCACTCAC)	R	not done	not done	R
148	JPN-KIH2001-KC-065	SAMD00117907	DRR130199	set2	none	pncA (2288850: ACC/ACCCC)	R	not done	not done	R
149	JPN-KIH2003-KC-65	SAMD00117908	DRR130200	set2	none	pncA (2288850: ACC/ACCCC)	R	not done	not done	R
150	KIH-2016-KC-364TM-S	SAMD00117909	DRR130201	set2	none	pncA (2288845: TACCGACCACATCGACCTCATCGACGCCGC/ TACCGACCACATCGACCTCATCGACGCCGCACCGACCACATCGACCTCATCGACGCCGC)2	R	not done	not done	R
151	KIH-2016-KC-583TM-S	SAMD00117910	DRR130202	set2	none	pncA (2288845: TACCGACCACATCGACCTCATCGACGCCGC/ TACCGACCACATCGACCTCATCGACGCCGCACCGACCACATCGACCTCATCGACGCCGC)2	R	not done	not done	R
152	JPN-KIH2001-KC-416	SAMD00117911	DRR130203	set2	none	pncA (2288767: GGT/GGTGT)2	R	not done	not done	R
153	JPN-KC70-AAC44	SAMD00117912	DRR130204	set2	none	none	S	not done	not done	S
154	JPN-KIH2002-KC-27	SAMD00117913	DRR130205	set2	none	none	S	not done	not done	S
155	JPN-KIH2002-KC-484	SAMD00117914	DRR130206	set2	none	none	S	not done	not done	S
156	JPN-KIH2002-KC-768	SAMD00117915	DRR130207	set2	none	none	S	not done	not done	S
157	JPN-KIH2003-KC-160r1	SAMD00117916	DRR130208	set2	none	none	S	not done	not done	S
158	JPN-KIH2003-KC-83	SAMD00117917	DRR130209	set2	none	none	S	not done	not done	S
159	JPN-KIH2011-KC11-66	SAMD00117918	DRR130210	set2	none	none	S	not done	not done	S
160	JPN-KIH2011-KC-246v2	SAMD00117919	DRR130211	set2	none	none	S	not done	not done	S
161	JPN-KIH2012-KC-396r1	SAMD00117920	DRR130212	set2	none	none	S	not done	not done	S
162	JPN-KIH2012-KC-566	SAMD00117921	DRR130213	set2	none	none	S	not done	not done	S
163	JPN-KIH2013-KC-303	SAMD00117922	DRR130214	set2	none	none	S	not done	not done	S
164	JPN-KIH2013-KC-49	SAMD00117923	DRR130215	set2	none	none	S	not done	not done	S
165	JPN-KIH2013-KC-490	SAMD00117924	DRR130216	set2	none	none	S	not done	not done	S
166	JPN-KIH2014-KC260	SAMD00117925	DRR130217	set2	none	none	S	not done	not done	S
167	JPN-KIH2015-KC-269	SAMD00117926	DRR130218	set2	none	none	S	not done	not done	S
168	JPN-KIH2015-KC-449	SAMD00117927	DRR130219	set2	none	none	S	not done	not done	S
169	JPN-KIH2015-KC-601	SAMD00117928	DRR130220	set2	none	none	S	not done	not done	S
170	JPN-KIH2015-KC-602	SAMD00117929	DRR130221	set2	none	none	S	not done	not done	S
171	JPN-KIH2015-KC-607	SAMD00117930	DRR130222	set2	none	none	S	not done	not done	S
172	JPN-KIH2015-KC-615	SAMD00117931	DRR130223	set2	none	none	S	not done	not done	S
173	JPN-KIH2015-KC-616	SAMD00117932	DRR130224	set2	none	none	S	not done	not done	S
174	JPN-KIH2015-KC-623	SAMD00117933	DRR130225	set2	none	none	S	not done	not done	S
175	JPN-KIH2015-KC-630	SAMD00117934	DRR130226	set2	none	none	S	not done	not done	S
176	JPN-KIH2015-KC-631	SAMD00117935	DRR130227	set2	none	none	S	not done	not done	S
177	JPN-KIH2015-KC-633r2	SAMD00117936	DRR130228	set2	none	none	S	not done	not done	S
178	JPN-KIH2015-KC-637	SAMD00117937	DRR130229	set2	none	none	S	not done	not done	S
179	JPN-KIH2015-KC-644	SAMD00117938	DRR130230	set2	none	none	S	not done	not done	S
180	JPN-KIH2015-KC-646	SAMD00117939	DRR130231	set2	none	none	S	not done	not done	S
181	JPN-KIH2015-KC-650c	SAMD00117940	DRR130232	set2	none	none	S	not done	not done	S
182	JPN-KIH2015-KC-662	SAMD00117941	DRR130233	set2	none	none	S	not done	not done	S
183	JPN-KIH2015-KC-667	SAMD00117942	DRR130234	set2	none	none	S	not done	not done	S
184	JPN-KIH2015-KC-668	SAMD00117943	DRR130235	set2	none	none	S	not done	not done	S
185	JPN-KIH2015-KC-672r1	SAMD00117944	DRR130236	set2	none	none	S	not done	not done	S
186	JPN-KIH2015-KC-678	SAMD00117945	DRR130237	set2	none	none	S	not done	not done	S
187	JPN-KIH2016-KC-518	SAMD00117946	DRR130238	set2	none	none	S	not done	not done	S
188	KIH-2016-KC-307UH-S	SAMD00117947	DRR130239	set2	none	none	S	not done	not done	S
189	KIH-2016-KC-504UH-S	SAMD00117948	DRR130240	set2	none	none	S	not done	not done	S
190	JPN-KIH2001-KC-204r1	SAMD00117949	DRR130241	set2	none	complete deletion	R	negative	not done	R
191	JPN-KIH2002-KC-223	SAMD00117950	DRR130242	set2	none	complete deletion	R	negative	not done	R
1The mutations were shown as the calls by TGS-TB.
2Both TGS-TB and PhyResSE detected this mutation but TB Profiler called different mutations as was shown in S2 Table.
