# Supplementary material for: Overcoming the pitfalls of automatic interpretation of whole genome sequencing data by online tools for the prediction of pyrazinamide resistance in Mycobacterium tuberculosis
Source: PLoS One. 2019 Feb 28;14(2):e0212798. doi: 10.1371/journal.pone.0212798 (PMC6394917; doi:10.1371/journal.pone.0212798)
Supplement: S2 Table — (XLSX) [file pone.0212798.s003.xlsx]

## Sheet: Table S1
S2 Table. Variants in pncA those Showed Discrepant Mutation Calls among the Online Tools
Strain Name	TGS-TB	PhyResSE	TB Profiler	Remarks
JPN-R2012-0013	2288847: CCGACCACATCGACC/CCGACC	2288847: CCGACCACAT/C	2288845: TACCGACCAC/TAC	TB Profiler missed the deletion "AT" at 2288855
JPN-R2012-0023	2288818: TCTGGC/T	2288818: TCTGGC/T	2288820: TGGCG/TG	TB Profiler missed the deletion "CTG" at 2288819
JPN-KIH2002-KC-780v2	2289178: TTACCGCCAGCGA/T	2289178: TTACCGCCAGCGA/T	2289179: TACCGCCAGCGA/T	TB Profiler missed the deletion "T" at 2289179
KIH-2016-KC-364TM-S, KIH-2016-KC-583TM-S	2288845: TACCGACCACATCGACCTCATCGACGCCGC/ TACCGACCACATCGACCTCATCGACGCCGCACCGACCACATCGACCTCATCGACGCCGC	2288845: TACCGACCACATCGACCTCATCGACGCCGC/ TACCGACCACATCGACCTCATCGACGCCGCACCGACCACATCGACCTCATCGACGCCGC	Gln122Arg, Arg123Cys	Miss call by TB Profiler
JPN-KIH2001-KC-416	2288767: GGT/GGTGT	2288767: G/GGT	2288768: GT/GTAT	Miss call of insertion by TB Profiler
JPN-R2011-0064	2288786: GCCA/GCCAAGCCATTGCGTACCGCGTCCTCGGCCGTCTGGCGCACACAATGATCGGTGGCAATACCGACCACATCGACCTCATCGACGCCGCGTTGCCGCAGCCAAT	2288786: GCCA/GCCAAGCCATTGCGTACCGCGTCCTCGGCCGTCTGGCGCACACAATGATCGGTGGCAATACCGACCACATCGACCTCATCGACGCCGCGTTGCCGCAGCCAAT	not detected	no call by TB Profiler
JPN-R2011-0071	2289053: 3' deletion	2289053: 3' deletion	not detected	no call by TB Profiler
JPN-R2012-0082	2288828: 3' deletion	2288828: 3' deletion	not detected	no call by TB Profiler
JPN-R2012-0002, JPN-KIH2001-KC-204r1, JPN-KIH2002-KC-223	complete deletion	complete deletion	not detected	no call by TB Profiler
Red character means deletion. Blue character means insertion. All of these indels were confirmed by Sanger sequencing.
