# Supplementary material for: Overcoming the pitfalls of automatic interpretation of whole genome sequencing data by online tools for the prediction of pyrazinamide resistance in Mycobacterium tuberculosis
Source: PLoS One. 2019 Feb 28;14(2):e0212798. doi: 10.1371/journal.pone.0212798 (PMC6394917; doi:10.1371/journal.pone.0212798)
Supplement: S3 Table — (XLSX) [file pone.0212798.s004.xlsx]

## Sheet: Final_Table S3
S3 Table. Variation of the Mutations Detected in this Study
		no. of R	no. of S				TB Profiler	TGS-TB	PhyRes	CASTB
pncA (T-11C promoter)		5	0		Single		default	default	default	none
pncA (Pro54Leu)		1	0		Single		default	default	default	default
pncA (Pro54Leu), rpsA (Asp123Ala)		2	0		Double		default, manual	default, default	default, default	default, none
pncA (Ala3Glu)		6	0		Single		default	default	default	default
pncA (Asp12Ala)		3	0		Single		default	default	default	default
pncA (Val180Phe)		1	0		Single		default	default	default	default
pncA (Leu172Pro)		1	0		Single		default	default	default	default
pncA (Trp68Arg)		1	0		Single		default	default	default	default
pncA (His51Gln), rpsA (Ser456Pro)		1	0		Double		default, manual	default, manual	default, manual	default, none
pncA (Gly97Asp), rpsA (1834845: TCGCCGCCGCCG/TCGCCGCCG)		1	0		Double		default, manual	default, manual	default, manual	none
pncA (Gly97Asp), rpsA (1834845: TCGCCGCCGCCG/TCGCCGCCG) , panD promoter (A-13G)		2	0		Triple		default, manual, manual	default, manual, manual	default, manual, manual	none, none, none
pncA (Tyr103Ser)		1	0		Single		default	default	default	none
pncA (Cys14Tyr)		1	0		Single		default	default	default	none
pncA (Thr76Pro)		1	0		Single		default	default	default	none
pncA (Val128Gly)		1	0		Single		default	default	default	none
pncA (Lys96Asn)		2	0		Single		default	default	default	none
pncA (Lys96Gln)		1	0		Single		default	default	default	none
pncA (Gln141Pro)		3	0		Single		default	default	default	none
pncA (Asp63Gly)		1	0		Single		default	default	default	none
pncA (Ala146Thr)		1	0		Single		default	default	default	none
pncA (Val125Gly)		1	0		Single		default	default	default	none
pncA (Leu182Ser)		2	0		Single		default	default	default	none
pncA (Leu116Arg)		1	0		Single		default	default	default	none
pncA (Gln10Arg)		1	0		Single		default	default	default	none
pncA (Cys14Stop)		1	0		Single		default	default	default	none
pncA (Gly132Ala)		1	0		Single		default	default	default	none
pncA (Tyr34Stop)		1	0		Single		default	default	default	none
pncA (Leu4Ser), rpsA (Asp15Ala)		1	0		Double		default, manual	default, manual	default, manual	none, none
pncA (Tyr103Stop), rpsA (Val11Gly)		1	0		Double		default, manual	default, manual	default, manual	none, none
pncA (Gly78Ser)		1	0		Single		default	default	manual	none
pncA (Gly78Ser), pncA (2289182: CG/C)		2	0		Double		default, manual	default, default	manual, manual	none, none
pncA (Tyr34Asp)		8	0		Single		default	default	manual	none
pncA (Trp119Cys)		1	0		Single		default	default	manual	none
pncA (Asp136Gly)		1	0		Single		default	default	manual	none
pncA (Val139Ala)		2	0		Single		default	default	manual	none
pncA (Met175Ile)		2	0		Single		default	default	manual	none
pncA (Val139Met)		1	0		Single		default	default	manual	none
pncA (Leu159Pro)		1	0		Single		default	default	manual	none
pncA (His57Gln)		1	0		Single		manual	default	default	default
pncA (Asp12Glu)		1	0		Single		manual	default	manual	none
pncA (Cys138Arg)		1	0		Single		manual	default	default	none
pncA (Ser104Ile)		2	0		Single		manual	default	default	none
pncA (Ser164Pro), rpsA (Val86Gly)		1	0		Double		manual, manual	default, manual	default, manual	none, none
pncA (Thr100Pro)		1	0		Single		manual	default	default	none
pncA (Val155Met)		1	0		Single		manual	default	default	none
pncA (Met1Leu)		1	0		Single		manual	manual	manual	none
pncA (Ser67Stop)		1	0		Single		manual	manual	manual	default
pncA (Val163Gly)		1	0		Single		manual	manual	manual	none
pncA (2288767: GGT/GGTGT)1		1	0		Single		manual	default	manual	default
pncA (2288769: TCC/TCCC)		1	0		Single		manual	default	manual	default
pncA (2288818: TCTGGC/T)1		1	0		Single		manual	default	manual	none
pncA (2288820: TGG/TG)		1	0		Single		manual	default	manual	none
pncA (2288842: CAA/CAAA)		1	0		Single		manual	default	manual	default
pncA (2288847: CCGACCACATCGACC/CCGACC)1		1	0		Single		manual	default	manual	none
pncA (2288850: ACC/ACCC)		1	0		Single		manual	default	manual	none
pncA (2288850: ACC/ACCCC)		2	0		Single		manual	default	manual	none
pncA (2288981: CGTGT/CGTGTGT), rpsA (Asp123Ala)		6	0		Double		manual, manual	default, default	manual, default	default, none
pncA (2288997: TGG/TGGG)		1	0		Single		manual	default	manual	none
pncA (2289074: GTCAC/GTCACTCAC)		1	0		Single		manual	default	manual	none
pncA (2289111: ACG/A)		1	0		Single		manual	default	manual	none
pncA (2289178: TTACCGCCAGCGA/T)1		1	0		Single		manual	default	manual	default
pncA (2289186: AG/A)		1	0		Single		manual	default	manual	none
pncA (2289188: CG/CGG)		1	0		Single		manual	default	manual	none
pncA (2288845: TACCGACCACATCGACCTCATCGACGCCGC/TACCGACCACATCGACCTCATCGACGCCGCACCGACCACATCGACCTCATCGACGCCGC)1		2	0		Single		manual	default	manual	default
pncA (2288956:TGTAG/TGTAGTAG)		1	0		Single		manual	default	manual	none
pncA (2289207: TCGT/TCGTCGGCCGGTTCTGGGTTGTTGCTCGGGTTGGCAGTGGCCGCGGTGCGT), rpsA (Met432Thr)		1	0		Double		manual, manual	default, manual	manual, manual	default, none
pncA (2288832: TGATCG/TGATCGATCG)		1	0		Single		manual	default	manual	default
pncA (2288786: GCCA/GCCAAGCCATTGCGTACCGCGTCCTCGGCCGTCTGGCGCACACAATGATCGGTGGCAATACCGACCACATCGACCTCATCGACGCCGCGTTGCCGCAGCCAAT)1		1	0		Single		none	default	manual	none
pncA (2289053: 3' deletion)		1	0		Single		none	default	manual	default
pncA (2288828: 3' deletion)		1	0		Single		none	default	manual	default
complete deletion2		2	0		Single		none	default	manual	none
complete deletion, rpsA (1834845: TCGCCGCCGCCG/TCGCCGCCG)		1	0		Double		none, manual	default, manual	manual, manual	none, none
pncA (Val44Ala)		0	1		Single		manual	manual	manual	none
rpsA (Thr42Ala)		0	1		Single		manual	manual	manual	none
rpsA (Asp27Asn)		0	1		Single		manual	manual	manual	none
rpsA (Asp123Ala)		0	1		Single		manual	default	default	none
pncA (Stop187Gly), rpsA (Tyr109His)		0	1		Double		manual, manual	manual, manual	manual, manual	default, none
rpsA (1834845: TCGCCGCCGCCG/TCGCCGCCG)		0	1		Single		manual	manual	manual	none
1Both TGS-TB and PhyResSE detected this mutation but TB Profiler called different mutations as was shown in Table S1.
2Deletion region are different in two pncA completely deleted strains.
default: automated interpretation by on-line tool.
manual: manual interpretation from the mutations in candidate genes
